# Supplementary material for: Early prediction of noninvasive ventilation failure after extubation: development and validation of a machine-learning model
Source: BMC Pulm Med. 2022 Aug 8;22:304. doi: 10.1186/s12890-022-02096-7 (PMC9358918; doi:10.1186/s12890-022-02096-7)
Supplement: Supplementary file 1 — Additional file 1: Table S1. Features extracted from the eICU-CRD database and the key features selected [file 12890_2022_2096_MOESM1_ESM.xlsx]

## Sheet: Sheet1
Table S1. Features extracted from the eICU-CRD database and the key features selected
Features	Categorical	Key feature
Time from ext. to NIV		✅
Age		✅
Gender	✅
BMI
GCS		✅
Heart rate		✅
Respiratoy rate		✅
MBP		✅
Temperature		✅
pH		✅
PaO2		✅
PaCO2
FiO2
PaO2FiO2ratio
SpO2		✅
SpO2FiO2ratio
ROX index
Albumin
Total CO2
Total protein
Anion gap
BUN
Creatinine
Fibrinogen
INR
PT
PTT
MCHC
MCV
Platelet
RBC
WBC
Bicarbonate
Hematocrit
Hemoglobin
Chloride
Calcium
Potassium
Sodium
Lactate
Glucose		✅
ALT
AST
DBil
TBil
IBil
BNP
Troponin t
Troponin i
CK-MB
RDW
MCH
BE
Urine output		✅
Input volume		✅
MV duration		✅
Plateau pressure
Tidal volume
PEEP
Mean airway pressure		✅
PSV level
Minute volume leak
Peak insp. pressure
Mode-CPAP	✅
RSBI
GCS： Glasgow Coma Scale
MBP：Mean blood pressure
CPAP: continuous positive airway pressure
RSBI：rapid shallow breathing index
